# Supplementary material for: Does Consumption of Ultra-Processed Foods Matter for Liver Health? Prospective Analysis among Older Adults with Metabolic Syndrome
Source: Nutrients. 2022 Oct 5;14(19):4142. doi: 10.3390/nu14194142 (PMC9570694; doi:10.3390/nu14194142)
Supplement: Supplementary file 1 [file nutrients-14-04142-s001.zip]

Archive with 1 entries (1 files):
- nutrients-1931753-supplementary.pdf
